# Supplementary material for: Targeting Metabolic Deregulation Landscapes in Breast Cancer Subtypes
Source: Front Oncol. 2020 Feb 11;10:97. doi: 10.3389/fonc.2020.00097 (PMC7026677; doi:10.3389/fonc.2020.00097)
Supplement: Supplementary Table 1 — Comprehensive lists of drugs and their targets for commonly overexpressed breast cancer genes. [file Table_1.XLS]

## Sheet: SupplementaryTable1
SearchTerm	Drug	InteractionType
IL4I1	FLAVIN ADENINE DINUCLEOTIDE
IL4I1	CITRIC ACID
IL4I1	ANTHRANILIC ACID
RRM2	FLUDARABINE PHOSPHATE	inhibitor
RRM2	GALLIUM NITRATE	inhibitor
RRM2	CLADRIBINE	inhibitor
RRM2	CLOFARABINE	inhibitor
RRM2	FLUDARABINE	inhibitor
RRM2	GEMCITABINE	inhibitor
RRM2	HYDROXYUREA	inhibitor
RRM2	MOTEXAFIN GADOLINIUM	inhibitor
RRM2	TEZACITABINE	inhibitor
RRM2	GEMCITABINE HYDROCHLORIDE	inhibitor
RRM2	IMEXON
RRM2	TRIAPINE
EZH2	CHEMBL3287735	inhibitor
EZH2	SELUMETINIB
EZH2	SULFINPYRAZONE
EZH2	MK-2206
EZH2	DABRAFENIB
EZH2	DOXORUBICIN
EZH2	VORINOSTAT
HSD17B6	SUCCINIC ACID
SDS	PYRIDOXAL PHOSPHATE	cofactor
SDS	DEXAMETHASONE
SDS	SERINE
PYCR1	CHEMBL1161866
PYCR1	L-PROLINE
ALDH18A1	L-GLUTAMATE
