# Supplementary material for: Targeting Metabolic Deregulation Landscapes in Breast Cancer Subtypes
Source: Front Oncol. 2020 Feb 11;10:97. doi: 10.3389/fonc.2020.00097 (PMC7026677; doi:10.3389/fonc.2020.00097)
Supplement: Supplementary Table 2 — Comprehensive lists of drugs and their targets for commonly underexpressed breast cancer genes. [file Table_2.XLS]

## Sheet: SupplementaryTable2
SearchTerm	Drug	InteractionType
AASS	CHEMBL1161866
AASS	L-GLUTAMATE
ABO	URIDINE_DIPHOSPHATE
ABO	CHEMBL1232343
ABO	CHEMBL503075
ABO	CHEMBL439009
ABO	CHEMBL50267
ACACB	METFORMIN	activator
ACACB	CHEMBL1562779	inhibitor
ACACB	ADENINE
ACACB	HALOXYFOP-R-METHYL
ACACB	DICLOFOP
ACACB	SORAPHEN A
ACACB	BIOTIN
ACADS	CHEMBL1161866
ACADS	FLAVIN ADENINE DINUCLEOTIDE
ACO1	ACETYLCYSTEINE
ACSS2	ADENOSINE PHOSPHATE	product of
ACSS2	ADENOSINE TRIPHOSPHATE
ADCY5	COLFORSIN
ADH1C	FOMEPIZOLE	inhibitor
ADH1C	ALCOHOL
ADH1C	2-ETHOXYETHANOL
ADH1C	CYCLOHEXYLFORMAMIDE
ADH1C	CHEMBL48122
ADH1C	CHEMBL1232182
ADH1C	TRETINOIN
ADH1C	CHEMBL1235132
ADH1C	CHEMBL184410
ADH1C	TRIFLUOROETHANOL
ADH1C	CHEMBL1232817
ADH1C	PYRAZOLE
ADH1C	CHEMBL335060
ADH1C	CHOLIC ACID
ADH1C	CHEMBL1161866
AKR1C3	ANDROSTENEDIONE	inducer
AKR1C3	TOLFENAMIC ACID	inhibitor
AKR1C3	CHEMBL1161862
AKR1C3	CHEMBL521703
AKR1C3	FLUFENAMIC ACID
AKR1C3	BIMATOPROST
AKR1C3	RUTIN
AKR1C3	TESTOSTERONE
AKR1C3	[3H]PGD2
AKR1C3	CHEMBL1161866
ALDH1A1	RETINOL
ALDH1A1	THIOTEPA
ALDH1A1	CARBOPLATIN
ALDH1A1	CYCLOPHOSPHAMIDE
ALDH1A1	CHEMBL1161866
ALDH1A1	TRETINOIN
ALDH1A2	CHEMBL1161866
ALDH1A2	ETRETINATE
ALDH1A2	MEDRONIC ACID
ALDH1A2	RETINOL
ALDH1A2	TRETINOIN
ALDH1A3	CHEMBL1161866
ALDH1A3	RETINOL
ALDH2	DISULFIRAM	inhibitor
ALDH2	PRUNETIN	inhibitor
ALDH2	CHEMBL1161866
ALDH2	CROTONALDEHYDE
ALDH2	DAIDZIN
ALDH2	ALCOHOL
AMY2B	P-NITROPHENOL
AMY2B	MALTOSE
AMY2B	PYROGLUTAMIC ACID
AMY2B	MALTOTRIOSE
AMY2B	STREPTOL
AMY2B	TIPIRACIL
AMY2B	DEXTROSE
AOX1	ISOVANILLIN	inhibitor
AOX1	MENADIONE	inhibitor
AOX1	ENILURACIL
BST1	BETANMN
BST1	ATPGAMMAS
BST1	NIACINAMIDE
CA4	METHYCLOTHIAZIDE	inhibitor
CA4	TOPIRAMATE	inhibitor
CA4	ETHOXZOLAMIDE	inhibitor
CA4	BENDROFLUMETHIAZIDE	inhibitor
CA4	BENZTHIAZIDE	inhibitor
CA4	CYCLOTHIAZIDE	inhibitor
CA4	METHAZOLAMIDE	inhibitor
CA4	HYDROFLUMETHIAZIDE	inhibitor
CA4	ZONISAMIDE	inhibitor
CA4	HYDROCHLOROTHIAZIDE	inhibitor
CA4	TRICHLORMETHIAZIDE	inhibitor
CA4	DICHLORPHENAMIDE	inhibitor
CA4	ACETAZOLAMIDE	inhibitor
CA4	CHLORTHALIDONE	inhibitor
CA4	BRINZOLAMIDE	inhibitor
CA4	ELLAGIC ACID	inhibitor
CA4	SODIUM CARBONATE	inhibitor
CA4	ACETAZOLAMIDE SODIUM	inhibitor
CA4	CHLOROTHIAZIDE
CAT	FOMEPIZOLE	inhibitor
CH25H	TABIMORELIN	inhibitor
CH25H	COBICISTAT	inhibitor
COX7A1	CHOLIC ACID
CPS1	CARGLUMIC ACID	allosteric modulator,positive allosteric modulator,activator
CPS1	SODIUM BENZOATE
CPS1	VALPROIC ACID
CYP11A1	AMINOGLUTETHIMIDE	inhibitor
CYP11A1	MITOTANE	inhibitor
CYP26B1	TALAROZOLE
GPX2	GLUTATHIONE	cofactor
GSTM2	GLUTATHIONE
GSTM2	S-METHYLGLUTATHIONE
GSTM2	OXIGLUTATIONE
INPP1	LITHIUM
LCAT	TESTOSTERONE
LCAT	TESTOSTERONE PROPIONATE
LCAT	STREPTOZOTOCIN
LCAT	PREDNISOLONE
MAOB	PHENELZINE SULFATE	inhibitor
MAOB	PARGYLINE HYDROCHLORIDE	inhibitor
MAOB	PHENELZINE	inhibitor
MAOB	ZONISAMIDE	inhibitor
MAOB	ISOCARBOXAZID	inhibitor
MAOB	CHEMBL126506	inhibitor
MAOB	PARA-METHOXYAMPHETAMINE	inhibitor
MAOB	METHAMPHETAMINE	inhibitor
MAOB	PARGYLINE	inhibitor
MAOB	ZIMELDINE	inhibitor
MAOB	SAFINAMIDE	antagonist,inhibitor
MAOB	LAZABEMIDE	inhibitor
MAOB	MOCLOBEMIDE	inhibitor
MAOB	RASAGILINE	inhibitor
MAOB	SELEGILINE	inhibitor
MAOB	TRANYLCYPROMINE	inhibitor
MAOB	Indantadol	inhibitor
MAOB	SELEGILINE HYDROCHLORIDE	inhibitor
MAOB	TRANYLCYPROMINE SULFATE	inhibitor
MAOB	CHEMBL45069	inhibitor
MAOB	RALFINAMIDE	inhibitor
MAOB	RASAGILINE MESYLATE	inhibitor
MAOB	SAFINAMIDE MESYLATE	inhibitor
MAOB	NOMIFENSINE
MAOB	FARNESOL
MAOB	CHEMBL1233960
MAOB	ISATIN
MAOB	VITAMIN B12
MAOB	AZILECT
MAOB	HALOPERIDOL
MAOB	CHEMBL436947
MAOB	LEVODOPA
MAOB	NIALAMIDE
MAOB	CHEMBL239507
MAOB	CHEMBL1235854
MAOB	FLAVIN ADENINE DINUCLEOTIDE
MAOB	CHEMBL371428
MAOB	MELATONIN
MAOB	AMPHETAMINE
MAOB	CHEMBL239508
MAOB	CHEMBL1233973
MGLL	CHEMBL576786	inhibitor
NPR1	NITROGLYCERIN	agonist,stimulator
NPR1	AMYL NITRITE	agonist
NPR1	ERYTHRITYL TETRANITRATE	agonist,stimulator
NPR1	NESIRITIDE	binder,agonist
NPR1	CENDERITIDE	agonist
NPR1	NITRIC OXIDE	stimulator
NPR1	ISOSORBIDE MONONITRATE	stimulator
NPR1	ATACIGUAT	activator
NPR1	ISOSORBIDE DINITRATE	stimulator
NPR1	BETAXOLOL
NPR1	NITROPRUSSIDE
NPR1	ULARITIDE
NPR2	CENDERITIDE	agonist,activator
NPR2	VOSORITIDE	agonist
NPR2	KETOPROFEN	antagonist
NPR2	ERYTHRITYL TETRANITRATE	agonist
NPR2	NESIRITIDE
NPR2	PREDNISOLONE SODIUM PHOSPHATE
PDE1B	FELODIPINE	inhibitor
PDE1B	BEPRIDIL	inhibitor,activator
PDE1B	DIPYRIDAMOLE	inhibitor
PDE1B	PENTOXIFYLLINE	inhibitor
PDE1C	BEPRIDIL	activator
PDE1C	VINPOCETINE	inhibitor
PDE1C	PENTOXIFYLLINE	inhibitor
PDE1C	DIPYRIDAMOLE	inhibitor
PDE2A	TOFISOPAM	inhibitor
PDE2A	CHEMBL395336	activator
PDE2A	CHEMBL370962	inhibitor
PDE2A	EHNA	inhibitor
PDE2A	MILRINONE	inhibitor
PDE2A	PENTOXIFYLLINE	inhibitor
PDE2A	DIPYRIDAMOLE	inhibitor
PDE2A	ISOBUTYLMETHYLXANTHINE
PDE7B	DYPHYLLINE	inhibitor
PDE7B	CHEMBL484928	inhibitor
PDE7B	DIPYRIDAMOLE	inhibitor
PDE7B	FLAVOXATE HYDROCHLORIDE	inhibitor
PDE7B	PENTOXIFYLLINE	inhibitor
PDE8B	DIPYRIDAMOLE	inhibitor
PDE8B	PENTOXIFYLLINE	inhibitor
PDE8B	FLAVOXATE HYDROCHLORIDE	inhibitor
PIK3C2G	APITOLISIB	inhibitor
PIK3C2G	GEDATOLISIB	inhibitor
PIK3C2G	PILARALISIB (CHEMBL3218575)	inhibitor
PIK3C2G	COPANLISIB	inhibitor
PIK3C2G	DACTOLISIB	inhibitor
PIK3C2G	ALPELISIB	inhibitor
PIK3C2G	PICTILISIB	inhibitor
PIK3C2G	GSK-2636771	inhibitor
PIK3C2G	PI-103	inhibitor
PIK3C2G	SF-1126	inhibitor
PIK3C2G	QUERCETIN	inhibitor
PIK3C2G	VOXTALISIB	inhibitor
PIK3C2G	SONOLISIB	inhibitor
PIK3C2G	PF-04691502	inhibitor
PIK3C2G	BUPARLISIB	inhibitor
PLA2G5	VARESPLADIB METHYL	inhibitor
PLA2G5	VARESPLADIB
PTGIS	PHENYLBUTAZONE	inhibitor
SOAT2	HESPERETIN	inhibitor
TPO	CARBIMAZOLE	inhibitor
TPO	METHIMAZOLE	inhibitor
TPO	PROPYLTHIOURACIL	inhibitor
TPO	TRETINOIN
TPO	DEXTROTHYROXINE
UST	NORTRIPTYLINE
